# Supplementary material for: Exploring the Untapped Potential of Pine Nut Skin By-Products: A Holistic Characterization and Recycling Approach
Source: Foods. 2024 Mar 28;13(7):1044. doi: 10.3390/foods13071044 (PMC11011278; doi:10.3390/foods13071044)
Supplement: Supplementary file 1 [file foods-13-01044-s001.zip]

Archive with 4 entries (4 files):
- Caption Figure S3.txt
- Supplementary figure S3.jpeg
- Table S1.pdf
- Table S2.xlsx
