# Supplementary material for: Exploring the Untapped Potential of Pine Nut Skin By-Products: A Holistic Characterization and Recycling Approach
Source: Foods. 2024 Mar 28;13(7):1044. doi: 10.3390/foods13071044 (PMC11011278; doi:10.3390/foods13071044)
Supplement: Supplementary file 1 [file foods-13-01044-s001.zip › Caption Figure S3.txt]

Figure S... 

Graphical representation of the main bioactive sequences found in SPI peptides. The bioactive sequences were grouped per bioactivity. The graph was made using ggplot2 package in R (https://ggplot2.tidyverse.org.ggplot2).
