# Supplementary material for: Exploring the Untapped Potential of Pine Nut Skin By-Products: A Holistic Characterization and Recycling Approach
Source: Foods. 2024 Mar 28;13(7):1044. doi: 10.3390/foods13071044 (PMC11011278; doi:10.3390/foods13071044)
Supplement: Supplementary file 1 [file foods-13-01044-s001.zip › Table S2.xlsx]

## Sheet: Table S1
Bioactivity mapping
#	Protein sequence		Color coding
1	>UniRef100_Q41017 Pine globulin-1 n=1 Tax=Pinus strobus TaxID=3348 RepID=Q41017_PINST			dipeptidyl peptidase IV inhibitor
	MGKEEEGVVGVTMKNHHHQRAGRQRLSTHEPSESESIRSEGGTFELSTEEDNEELECAGV			dipeptidyl peptidase IV inhibitor and ACE inhibitor
	AFFRKTIERDAMSLPQYAGADLLLYVVRGEGRLGIVFPGCPETYREDEPSFQGRRSRRRS			dipeptidyl peptidase III and IV inhibitor
	SERRGEEEDEDSSQKVRRIRRGDVIAIFAGAAYWSYNDGNEPLQIVAIADTSNPQNQNRR			ACE inhibitor
	DYSSFPLAGPASSSGGGGRREEEGEEERGRRGVGNNILAGFNTRTLAQSLDVELETARRL			dipeptidyl peptidase IV inhibitor, ACE inhibitor, alpha glucosidase inhibitor
	QQNQHSRFFARVERGRRLSLPAPRSRSRSRSPYAGRQRQWGREDSENGVEELVCPMRVKH			dipeptidyl peptidase III and IV inhibitor and ACE inhibitor
	NadNPEDADVYVRDGGRMNIVNRYKLPALKYLGLGAERVILPGRASFVPSWRMNAHAIMY			dipeptidyl peptidase IV inhibitor, ACE inhibitor and antioxidative
	VTRGEGRIEVVGDEGRSVFDGRVKEGQFIVIPQFYAVVKQAGEDGLEYITFTTSDNSYRS			dipeptidyl peptidase IV inhibitor, ACE inhibitor,Glucose uptake stimulating peptide and antioxidative
	TLAARQSVLKRCRGSVACGLQNRPKRSPSVMRNREHDTLILPPSSSLSGSGRYQDQQQNV			dipeptidyl peptidase IV inhibitor, ACE inhibitor and Glucose uptake stimulating peptide
	TSLLVQVA			dipeptidyl peptidase III and ACE inhibitor
				ACE inhibitor and alpha glucosidase inhibitor
				dipeptidyl peptidase IV inhibitor and antioxidative
				antioxidative
				dipeptidyl peptidase IV inhibitor and alpha glucosidase inhibitor
			X	dipeptidyl peptidase III and IV inhibitor, ACE inhibitor and antioxidative
			X	dipeptidyl peptidase III and alpha glucosidase inhibitor
			x	dipeptidyl peptidase IV inhibitor and alpha glucosidase inhibitor
2	>UniRef100_V9VGU0 Vicilin Pin k 2.0101 n=2 Tax=Pinus koraiensis TaxID=88728 RepID=VCL_PINKO			dipeptidyl peptidase IV inhibitor
	MAFVSLLTILLAISSSSVALTEPVASMADQGVFPEQHGRGHHGVFPEEHGRGHHRGGREE			dipeptidyl peptidase IV inhibitor and ACE inhibitor
	EREENPYVFHSDRFRIRASSEAGEIRALPNFGEVSELLEGISRYRVTCIEMKPNTVMLPH			dipeptidyl peptidase III and IV inhibitor
	YIDAKWILYVTGGRGYIAYVQQNELVKRKLEEGDVFGVPSGHTFYLVNNDDHNSLRIASL			ACE inhibitor
	LRTESTMRGEYEPFYVAGGRNPETVYSAFSDDVLEAAFNTDVQKLEHIFGAHRRGVIFYA			dipeptidyl peptidase IV inhibitor, ACE inhibitor, alpha glucosidase inhibitor
	NEEQIREMMRRGGFSAESTSASEQPKPFNLRNQKPDFENDNGRFTRAGPKDNPFLDSVDV			dipeptidyl peptidase III and IV inhibitor and ACE inhibitor
	TVGFGVLNPGTMTAPSHNTKATSIAIVMEGEGRIEMACPHLGQEHGWSSPRERGHQDINY			dipeptidyl peptidase IV inhibitor, ACE inhibitor and antioxidative
	ERVRARLRTGTVYVVPAGHPITEIASTNGRLEILWFDINTSGNEREFLAGKNNVLQTLEK			dipeptidyl peptidase IV inhibitor, ACE inhibitor,Glucose uptake stimulating peptide and antioxidative
	EVRHLSFNIPRGEEIEEVLQAQKDQVILRGPQRQRRDEPRSSS			dipeptidyl peptidase IV inhibitor, ACE inhibitor and Glucose uptake stimulating peptide
				dipeptidyl peptidase III and ACE inhibitor
				ACE inhibitor and alpha glucosidase inhibitor
				dipeptidyl peptidase IV inhibitor and antioxidative
				antioxidative
				dipeptidyl peptidase IV inhibitor and alpha glucosidase inhibitor
3	>UniRef100_O65719 Heat shock 70 kDa protein 3 n=2 Tax=Arabidopsis thaliana TaxID=3702 RepID=HSP7C_ARATH			dipeptidyl peptidase IV inhibitor
	MAGKGEGPAIGIDLGTTYSCVGVWQHDRVEIIANDQGNRTTPSYVAFTDSERLIGDAAKN			dipeptidyl peptidase IV inhibitor and ACE inhibitor
	QVAMNPINTVFDAKRLIGRRFTDSSVQSDIKLWPFTLKSGPAEKPMIVVNYKGEDKEFSA			dipeptidyl peptidase III and IV inhibitor
	EEISSMILIKMREIAEAYLGTTIKNAVVTVPAYFNDSQRQATKDAGVIAGLNVMRIINEP			ACE inhibitor
	TAAAIAYGLDKKATSVGEKNVLIFDLGGGTFDVSLLTIEEGIFEVKATAGDTHLGGEDFD			dipeptidyl peptidase IV inhibitor, ACE inhibitor, alpha glucosidase inhibitor
	NRMVNHFVQEFKRKNKKDISGNPRALRRLRTACERAKRTLSSTAQTTIEIDSLFDGIDFY			dipeptidyl peptidase III and IV inhibitor and ACE inhibitor
	APITRARFEELNIDLFRKCMEPVEKCLRDAKMDKNSIDDVVLVGGSTRIPKVQQLLVDFF			dipeptidyl peptidase IV inhibitor, ACE inhibitor and antioxidative
	NGKELCKSINPDEAVAYGAAVQAAILSGEGNEKVQDLLLLDVTPLSLGLETAGGVMTVLI			dipeptidyl peptidase IV inhibitor, ACE inhibitor,Glucose uptake stimulating peptide and antioxidative
	QRNTTIPTKKEQVFSTYSDNQPGVLIQVYEGERARTKDNNLLGKFELSGIPPAPRGVPQI			dipeptidyl peptidase IV inhibitor, ACE inhibitor and Glucose uptake stimulating peptide
	TVCFDIDANGILNVSAEDKTTGQKNKITITNDKGRLSKDEIEKMVQEAEKYKSEDEEHKK			dipeptidyl peptidase III and ACE inhibitor
	KVDAKNALENYAYNMRNTIRDEKIGEKLAGDDKKKIEDSIEAAIEWLEANQLAECDEFED			ACE inhibitor and alpha glucosidase inhibitor
	KMKELESICNPIIAKMYQGGEAGGPAAGGMDEDVPPSAGGAGPKIEEVD			dipeptidyl peptidase IV inhibitor and antioxidative
				antioxidative
				dipeptidyl peptidase IV inhibitor and alpha glucosidase inhibitor
			X	dipeptidyl peptidase III and IV inhibitor, ACE inhibitor and antioxidative
4	>UniRef100_Q40933 Legumin-like storage protein n=1 Tax=Pseudotsuga menziesii TaxID=3357 RepID=Q40933_PSEMZ			dipeptidyl peptidase IV inhibitor
	MERRMRLGSALLVLYFSFLVISVSSVTDAQRRSGSRYGGEDERSSRPCRRLQRLRAHEPS			dipeptidyl peptidase IV inhibitor and ACE inhibitor
	ESESIRSEGGTFEFSSGEDNEELECAGVAFIRKTIESNAIAIPQYPSAPELVYVARGEGR			dipeptidyl peptidase III and IV inhibitor
	VGIVFPGCPETFREDSSFRGRSCRRSEGRREEEDKEEDSSQKVRRVRRGDVIAIFAGAAH			ACE inhibitor
	WWYNDGNEPLQLIAIAHTASPHNQLGRRSYRPFSLAGPASGSSSRSPREEGEGERRDIGG			dipeptidyl peptidase IV inhibitor, ACE inhibitor, alpha glucosidase inhibitor
	NILAGFSTRSLAETLGVELETARKLQQNQRSRLFARVEQGRRLSLPGPARSGQRDNEMMQ			dipeptidyl peptidase III and IV inhibitor and ACE inhibitor
	QLHETHNSFANENENDVEEVVCALRVKHNADNPEDADIYVRDGGRMNIVNRFKLPVLKYL			dipeptidyl peptidase IV inhibitor, ACE inhibitor and antioxidative
	GLGAERVILRQRASTAPSWRMNAHGIMYVTRGEGRIEVVGEQGRSLFDGRVREGQFIVIP			dipeptidyl peptidase IV inhibitor, ACE inhibitor,Glucose uptake stimulating peptide and antioxidative
	QFHAVIKQAGDDGLEWITFTTSDASVRSSLAGRESVLKAMPEDVVSAAYRMDRNEVREVM			dipeptidyl peptidase IV inhibitor, ACE inhibitor and Glucose uptake stimulating peptide
	RNREDDTLILPPSPRHQRDIESRVQVE			dipeptidyl peptidase III and ACE inhibitor
				ACE inhibitor and alpha glucosidase inhibitor
				dipeptidyl peptidase IV inhibitor and antioxidative
				antioxidative
				dipeptidyl peptidase IV inhibitor and alpha glucosidase inhibitor
				ACE inhibitor and antioxidative
			X	dipeptidyl peptidase III and alpha glucosidase inhibitor
				dipeptidyl peptidase III, IV inhibitor and alpha glucosidase inhibitor
5	>UniRef100_A0A0L9TDU8 Uncharacterized protein n=1 Tax=Phaseolus angularis TaxID=3914 RepID=A0A0L9TDU8_PHAAN			dipeptidyl peptidase IV inhibitor
	MAKQNKEWVVGIDLGTTYSCVAVWLEEHCRVEIIHNDQGNRTTPSCVAFTENQRLIGDAA			dipeptidyl peptidase IV inhibitor and ACE inhibitor
	KNQAAINPTNTLFEAYLESEVKNVVVTVPAYFNDSQRQATKDAGIIAGLNVMRIINEPTA			dipeptidyl peptidase III and IV inhibitor
	AALAYGLDKRANCVGEQNIFIFDLGGGTFDVSLLTIKGDVFEVKATAGDTHLGGEDIDNR			ACE inhibitor
	MVKYFVEEFKRKQKVDISGNPKALRRLRTACERAKRTLSFAVDTTIEIDALSGSIDFCSS			dipeptidyl peptidase IV inhibitor, ACE inhibitor, alpha glucosidase inhibitor
	ITRARFEELNLDLLQRCLETVERCLVDSKMDKSDVDDVVLVGGSSRIPKVQQLLQDYFKG			dipeptidyl peptidase III and IV inhibitor and ACE inhibitor
	KELCMSINPDEAVAYGAAVQAALLTKGNKFVPNLVLLDVTPLSLGISVKGDLMSVVIPRN			dipeptidyl peptidase IV inhibitor, ACE inhibitor and antioxidative
	TTIPVVKKKGFETVEDFQSAISIVVYEGERTRASDNNLLGFFNLNGNPKALRGHPVTVYF			dipeptidyl peptidase IV inhibitor, ACE inhibitor,Glucose uptake stimulating peptide and antioxidative
	SIDADGILTVIAEDETIESKNGITVTNDMGKLSTQQIMRMIQEGEKYKAEDQKYQKKVIA			dipeptidyl peptidase IV inhibitor, ACE inhibitor and Glucose uptake stimulating peptide
	INALDDFVYKIRNAIDDVDNPQEKTKINKAIAETEKLLDAREQTETEVFVDHLHRVKSLI			dipeptidyl peptidase III and ACE inhibitor
	EPIMKD			ACE inhibitor and alpha glucosidase inhibitor
				dipeptidyl peptidase IV inhibitor and antioxidative
				antioxidative
				dipeptidyl peptidase IV inhibitor and alpha glucosidase inhibitor
			X	dipeptidyl peptidase III and IV inhibitor, ACE inhibitor and antioxidative
6	>UniRef100_P50218 Isocitrate dehydrogenase [NADP] n=1 Tax=Nicotiana tabacum TaxID=4097 RepID=IDHC_TOBAC			dipeptidyl peptidase IV inhibitor
	MTFDKIKVENPIVEMDGDEMTRVIWKSIKDKLICPFLELDIKYFDLGLPHRDATDDKVTV			dipeptidyl peptidase IV inhibitor and ACE inhibitor
	ESAEATQKYNVAIKCATITPDEARVKEFNLKSMWRSPNGTIRNILNGTVFREPIMCKNIP			dipeptidyl peptidase III and IV inhibitor
	RLVPGWTKPICIGRHAFGDQYRATDTVIQGAGKLKLVFVPEGTDEKTEFEVYNFTGAGGV			ACE inhibitor
	ALSMYNTDESVRSFAEASMNMAYQKKWPLYLSTKNTILKKYDGRFKDIFQEVYEANWKSK			dipeptidyl peptidase IV inhibitor, ACE inhibitor, alpha glucosidase inhibitor
	YEEAGIWYEHRLIDDMAAYALKSEGGYVWACKNYDGDVQSDFLAQGFGSLGLMTSVLVCP			dipeptidyl peptidase III and IV inhibitor and ACE inhibitor
	DGKTIEAEAAHGTVTRHYRVHQKGGETSTNSIASIFAWTRGLAHRATLDNNERLLDFTEK			dipeptidyl peptidase IV inhibitor, ACE inhibitor and antioxidative
	LEAACIGAVESGKMTKDLALIIHGSKLSRDHYLNTEEFIDAVADELKARLLKAKA			dipeptidyl peptidase IV inhibitor, ACE inhibitor,Glucose uptake stimulating peptide and antioxidative
				dipeptidyl peptidase IV inhibitor, ACE inhibitor and Glucose uptake stimulating peptide
				dipeptidyl peptidase III and ACE inhibitor
				ACE inhibitor and alpha glucosidase inhibitor
				dipeptidyl peptidase IV inhibitor and antioxidative
				antioxidative
				dipeptidyl peptidase IV inhibitor and alpha glucosidase inhibitor
7	>UniRef100_A0A103XGC0 Aspartate aminotransferase n=1 Tax=Cynara cardunculus var. scolymus TaxID=59895 RepID=A0A103XGC0_CYNCS			dipeptidyl peptidase IV inhibitor
	MASASLSFPSVSPSAAPSLQDKCKSKMKSGSSFQSALFGKEKRPLSMKTKSNGRITMAVA			dipeptidyl peptidase IV inhibitor and ACE inhibitor
	VNASRFDNITMAPPDPILGVSEAFRADTDEMKLNLGVGAYRTEELQPYVLKVVRKAENLM			dipeptidyl peptidase III and IV inhibitor
	LERGENKEYLPIEGLAAFNKATAELLFGADNPVIHEQRVATIQGLSGTGSLRIAAALIER			ACE inhibitor
	YFPGAKVLISSPTWGNHKNIFNDARVPWSEYRYYDPKTVGLDFDGMIADIKGFASGSLDQ			dipeptidyl peptidase IV inhibitor, ACE inhibitor, alpha glucosidase inhibitor
	DASSVRLFAARGMELLVAQSYSKNLGLYAERVGAINVLCSSADAAVRVKSQMKRIARPMY			dipeptidyl peptidase III and IV inhibitor and ACE inhibitor
	SNPPVHGARIVANVVGNPDFFNEWREEMEMMAGRIKSVRQKLYDNLCAKDKSGKDWSFVL			dipeptidyl peptidase IV inhibitor, ACE inhibitor and antioxidative
	KQIGMFSFTGLNKAQSDNMTDKWHIYMTKDGRISLAGLSAAKCEYLADAIIDSYHNVS			dipeptidyl peptidase IV inhibitor, ACE inhibitor,Glucose uptake stimulating peptide and antioxidative
				dipeptidyl peptidase IV inhibitor, ACE inhibitor and Glucose uptake stimulating peptide
				dipeptidyl peptidase III and ACE inhibitor
				ACE inhibitor and alpha glucosidase inhibitor
				dipeptidyl peptidase IV inhibitor and antioxidative
				antioxidative
				dipeptidyl peptidase IV inhibitor and alpha glucosidase inhibitor
8	>UniRef100_A0A5C0ZT38 Class VII chitinase n=1 Tax=Pinus banksiana TaxID=3353 RepID=A0A5C0ZT38_PINBN			dipeptidyl peptidase IV inhibitor
	MATFLRSTLILWLALALYVVSFCQGDVGDIVTQDFFNAILSGADGSCAGQNFYTYNDFIN			dipeptidyl peptidase IV inhibitor and ACE inhibitor
	AANAFSGFGTTGTSDDNKRELAAFFANVAHETGSLCYIEEISKSDYCDSTNTQYPCATGK			dipeptidyl peptidase III and IV inhibitor
	QYYGRGPIQLTWNYNYGAAGNYVGFDGLNNPDIVAQDDSISWKTAVWFWMLDSNCHSAIT			ACE inhibitor
	SGQGFGATIQAINSGECNGGNSAAVTSRVNYYNNYCSQFGVDPGSDVSC			dipeptidyl peptidase IV inhibitor, ACE inhibitor, alpha glucosidase inhibitor
				dipeptidyl peptidase III and IV inhibitor and ACE inhibitor
				dipeptidyl peptidase IV inhibitor, ACE inhibitor and antioxidative
				dipeptidyl peptidase IV inhibitor, ACE inhibitor,Glucose uptake stimulating peptide and antioxidative
				dipeptidyl peptidase IV inhibitor, ACE inhibitor and Glucose uptake stimulating peptide
				dipeptidyl peptidase III and ACE inhibitor
				ACE inhibitor and alpha glucosidase inhibitor
				dipeptidyl peptidase IV inhibitor and antioxidative
				antioxidative
				dipeptidyl peptidase IV inhibitor and alpha glucosidase inhibitor
			X	dipeptidyl peptidase III and IV inhibitor, ACE inhibitor and antioxidative
9	>UniRef100_O04386 Tubulin beta chain n=1 Tax=Chlamydomonas incerta TaxID=51695 RepID=TBB_CHLIN			dipeptidyl peptidase IV inhibitor
	MREIVHIQGGQCGNQIGAKFWEVVSDEHGVDPTGTYHGDSDLQLERINVYFNEATGGRYV			dipeptidyl peptidase IV inhibitor and ACE inhibitor
	PRAILMDLEPGTMDSVRSGPYGQIFRPDNFVFGQTGAGNNWAKGHYTEGAELIDSVLDVV			dipeptidyl peptidase III and IV inhibitor
	RKEAESCDCLQGFQVCHSLGGGTGSGMGTLLISKIREEYPDRMMLTFSVVPSPKVSDTVV			ACE inhibitor
	EPYNATLSVHQLVENADECMVLDNEALYDICFRTLKLTTPTFGDLNHLISAVMSGITCCL			dipeptidyl peptidase IV inhibitor, ACE inhibitor, alpha glucosidase inhibitor
	RFPGQLNADLRKLAVNLIPFPRLHFFMVGFTPLTSRGSQQYRALTVPELTQQMWDAKNMM			dipeptidyl peptidase III and IV inhibitor and ACE inhibitor
	CAADPRHGRYLTASALFRGRMSTKEVDEQMLNVQNKNSSYFVEWIPNNVKSSVCDIPPKG			dipeptidyl peptidase IV inhibitor, ACE inhibitor and antioxidative
	LKMSATFIGNSTAIQEMFKRVSEQFTAMFRRKAFLHWYTGEGMDEMEFTEAESNMNDLVS			dipeptidyl peptidase IV inhibitor, ACE inhibitor,Glucose uptake stimulating peptide and antioxidative
	EYQQYQDASAEEEGEFEGEEEEA			dipeptidyl peptidase IV inhibitor, ACE inhibitor and Glucose uptake stimulating peptide
				dipeptidyl peptidase III and ACE inhibitor
				ACE inhibitor and alpha glucosidase inhibitor
				dipeptidyl peptidase IV inhibitor and antioxidative
				antioxidative
				dipeptidyl peptidase IV inhibitor and alpha glucosidase inhibitor
10	>UniRef100_Q40924 Luminal binding protein n=2 Tax=Pseudotsuga menziesii TaxID=3357 RepID=Q40924_PSEMZ			dipeptidyl peptidase IV inhibitor
	MGRKQKCAGFNNAGKDFNGFMFLAAFITAGFLFSSVIAAEEAAKLGTVIGIDLGTTYSCV			dipeptidyl peptidase IV inhibitor and ACE inhibitor
	GVYKNGHVEIIANDQGNRITPSWVAFTDTERLIGEAAKNQAAMNPERTVFDVKRLIGRKY			dipeptidyl peptidase III and IV inhibitor
	EDKEVQKDIKLLPYKIVNKDGKPYIQVKIRDGEIKVFSPEEISAMILLKMKETAESYLGR			ACE inhibitor
	KIKDAVVTVPAYFNDAQRQATKDAGVIAGLNVARIINEPTAAAIAYGLDKKGGEKNILVY			dipeptidyl peptidase IV inhibitor, ACE inhibitor, alpha glucosidase inhibitor
	DLGGGTFDVSILTIDNGVFEVLSTSGDTHLGGEDFDQRVMDYFIKLVKKKHNKDISKDNR			dipeptidyl peptidase III and IV inhibitor and ACE inhibitor
	ALGKLRRECERAKRALSSQHQVRVEIESLFDGVDFSEPLTRARFEELNMDLFKKTLGPVK			dipeptidyl peptidase IV inhibitor, ACE inhibitor and antioxidative
	KALDDANLQKTEINELVLVGGSTRIPKVQQLLKDLFDGKEPNKGVNPDEAVAYGAAVQGG			dipeptidyl peptidase IV inhibitor, ACE inhibitor,Glucose uptake stimulating peptide and antioxidative
	ILSGEGGDETKDILLLDVAPLSLGIETVGGVMTKLIPRNTVIPTKKSQVFTTYQDQQTTV			dipeptidyl peptidase IV inhibitor, ACE inhibitor and Glucose uptake stimulating peptide
	SIKVYEGERSLTKDCRELGKFDLSGIPPAPRGVPQIEVTFEVDANGILNVRAEDKGTKKT			dipeptidyl peptidase III and ACE inhibitor
	EKITITNDKGRLSQEEIERMVKEAEEFAEEDKKVKDKIDARNNLETYVYNMKSTINEKDK			ACE inhibitor and alpha glucosidase inhibitor
	LADKIDSEDKEKIETAIKEALEWLDDNQSAEKEDFEEKLKEVEAVCSPIIKQVYEKTGGG			dipeptidyl peptidase IV inhibitor and antioxidative
	SSGGDDEDEDSHEEL			antioxidative
				dipeptidyl peptidase IV inhibitor and alpha glucosidase inhibitor
			X	dipeptidyl peptidase III and IV inhibitor, ACE inhibitor and antioxidative
11	>UniRef100_Q6S3D6 Phosphoglucomutase (alpha-D-glucose-1,6-bisphosphate-dependent) n=1 Tax=Populus tomentosa TaxID=118781 RepID=Q6S3D6_POPTO			dipeptidyl peptidase IV inhibitor
	MVLFNVSRVETTPFGDQKPGTSGLRKKVKVFKQPNYLQNFVQSTFNALTPQNVRGATLVV			dipeptidyl peptidase IV inhibitor and ACE inhibitor
	SGDGRYFSKDAIQIITKMAAGNGLRRVWVGQNGLLSTPAVSAVIRERVGVDGSKATGAFI			dipeptidyl peptidase III and IV inhibitor
	LTASHNPGGPNEDFGIKYNMENGGPAPEGITDKIYENTKTIKEYLTADLPDVDITTIGVT			ACE inhibitor
	SFSWSEGQFDVEVFDSASDYIKLMKSIFDFESIRKLLSSPKFTFCYDALHGVAGAYAKRI			dipeptidyl peptidase IV inhibitor, ACE inhibitor, alpha glucosidase inhibitor
	FVEELGAQESSLLNCVPKEDFGGGHPDPNLTYAKELVARMGLGKSNSEVEPPEFGAAADG			dipeptidyl peptidase III and IV inhibitor and ACE inhibitor
	DADRNMVLGKRFFVTPSDSVAIIAANAVEAIPYFSAGLKGVARSMPTSAALDVVAKSLNL			dipeptidyl peptidase IV inhibitor, ACE inhibitor and antioxidative
	KFFEVPTGWKFFGNLMDAGLCSVCGEESFGTGSDHIREKDGIWAVLAWLSILAYKNRENL			dipeptidyl peptidase IV inhibitor, ACE inhibitor,Glucose uptake stimulating peptide and antioxidative
	GGGKLVTVEDIVHNHWATYGRHYYTRYDYENVDAGAAKELMACLVKLQSSLTEVNEIVSG			dipeptidyl peptidase IV inhibitor, ACE inhibitor and Glucose uptake stimulating peptide
	IQSDVSKVVHADEFEYKDPVDSSISKHQGIRYLFEDGSRLVFRLSGTGSEGATIRLYIEQ			dipeptidyl peptidase III and ACE inhibitor
	YEKDPSKTGRDSQDALAPLVAVALGLSKMQEFTGRSAPTVIT			ACE inhibitor and alpha glucosidase inhibitor
				dipeptidyl peptidase IV inhibitor and antioxidative
				antioxidative
				dipeptidyl peptidase IV inhibitor and alpha glucosidase inhibitor
				dipeptidyl peptidase III and IV inhibitor, ACE inhibitor and alpha glucosidase inhibitor
12	>UniRef100_A0A067KQG0 LNS2 domain-containing protein n=2 Tax=Magnoliopsida TaxID=3398 RepID=A0A067KQG0_JATCU			dipeptidyl peptidase IV inhibitor
	MYAVGRLGSYITQGVYTVSGPFHPFGGAVDIIVVEQPDGSFKSSPWYVRFGKFQGVLKAR			dipeptidyl peptidase IV inhibitor and ACE inhibitor
	EKVVTIVVNGIETNIHMYLDPRGEAYFLRESERQEGESVSYLFSSSDEMDEQSQESRRPM			dipeptidyl peptidase III and IV inhibitor
	KSKSCNYDVSNSNSGDLVNASNMEIVTRTSSQQLRISGLVSELRSMEKVGYQEGGHGAGV			ACE inhibitor
	VRISSLERAEIAADLVENFMLNESDLEEKLVEISEISGNIDGPSSQNADQNKDVEDVTPE			dipeptidyl peptidase IV inhibitor, ACE inhibitor, alpha glucosidase inhibitor
	VPSDSEISNEIGAFPGEKLDDKQASDERRIVLPGLGVSEEESGSSRTQSYIYSETSESSI			dipeptidyl peptidase III and IV inhibitor and ACE inhibitor
	MRFYSSKEQTENADELRAFPEEKLDKKQASDEREDTLPSAGVSEEESGSSRTRSYIYSET			dipeptidyl peptidase IV inhibitor, ACE inhibitor and antioxidative
	SESSIVRFYGSKEQTENAEELRAFPEEKLDEKQASDEREDVLPGFNISAEKSRCSDVQSF			dipeptidyl peptidase IV inhibitor, ACE inhibitor,Glucose uptake stimulating peptide and antioxidative
	IYCETSESSLRGLDGSKEQPEMENVLGAFSGEKLDGEQASEGREVVLPGFGVSQEESGSS			dipeptidyl peptidase IV inhibitor, ACE inhibitor and Glucose uptake stimulating peptide
	NVQSFIYCETSESPVMGLDGSKEESEIADVLGLFPLEELDEQQAPDGREVVLPGFGVSEE			dipeptidyl peptidase III and ACE inhibitor
	SGSSNVRSSICCETSENPLMRLDSSKQESEITDVPGASPGEKLDEKQASDGREVVLPNFG			ACE inhibitor and alpha glucosidase inhibitor
	VSEEESGSNNVLSSVYGETPESSMTLLGGSKEQSEIADVLGAFPVEKLDEKHASDEREFL			dipeptidyl peptidase IV inhibitor and antioxidative
	LPGFGFSCEESGSSNIMSIYPETSDSSKMRLDGSKLQSEETLCLSSGGPGEIHFGGETLH			antioxidative
	VTTELLVEDTVKRPAEDIELEREEIDSLDVYSQLPNPSSTSIHGNGEVNFKVSLTGSTSY			dipeptidyl peptidase IV inhibitor and alpha glucosidase inhibitor
	AQIVYADAGPGSVELESKGVTSNSSFGNSVNPIPDEMNMGNKITRCELQPSLDSVVDSEQ
	LNDEDGPTKAVAIPVSESSEDEQFFFSDIDDFEQRETQGESNFPDTVNEESDFPEAVDEE
	SCPSISPERIGMRNGPLNTNDESHSSPDSFQKNGLGDFGNFNENLKLTSSPIDISKRHSI
	ASAEDGRLTESLPDLWSHMDDLDTEDLHHPLSHSLDLNSESLEWELHDKNESQCANSDSG
	NENMSAQDFSNKEDANHLEDIKNGVSSPAVGKSTCKNGVSSPVVGDSSKAVVTSGGSWRL
	WPFPFRRSRSRKTVQPTVNDTRVADVDNVTDRNLCTDDDKNVLEIKNSKKMVKAMTPTSE
	ELASLNLKEGSNSVTFTFSTSMLGKQKVDARIYLWKWNTRIVISDVDGTITKSDVLGQFM
	PLVGVDWSQTGVAHLFSAIKDNGYQFLYLSARAIAQAYITRQFLVNLKQDGKALPDGPVV
	ISPDGLFPSLFREVIRRAPHEFKIACLEDIKALFPPDCNPFYAGFGNRDTDEISYLKVGI
	PKGKIFIINPKGEVAVNRRVDTKSYTSIHSLVHGMFPAMTSSEQEDFNSWNYWRLPPPVM
	DL
13	>UniRef100_A0A2G2XQ03 Uncharacterized protein n=1 Tax=Capsicum baccatum TaxID=33114 RepID=A0A2G2XQ03_CAPBA			dipeptidyl peptidase IV inhibitor
	MDRGHYDYDIIPGSSLKDMIMILIPSLSSEDMIMILIFDLSSENMIMILISNLSLENMIM			dipeptidyl peptidase IV inhibitor and ACE inhibitor
	ILVPHLSPGDMIMILIPGSSPEDMIMIFIPSLIPEDMNMILIPGSRMKDMIMILVFYLSP			dipeptidyl peptidase III and IV inhibitor
	EDMIITLLSDSSPGDMIMILIPGLSFEKVIMISIPGLSPKDMMTGKAGGYDY			ACE inhibitor
				dipeptidyl peptidase IV inhibitor, ACE inhibitor, alpha glucosidase inhibitor
				dipeptidyl peptidase III and IV inhibitor and ACE inhibitor
				dipeptidyl peptidase IV inhibitor, ACE inhibitor and antioxidative
				dipeptidyl peptidase IV inhibitor, ACE inhibitor,Glucose uptake stimulating peptide and antioxidative
				dipeptidyl peptidase IV inhibitor, ACE inhibitor and Glucose uptake stimulating peptide
				dipeptidyl peptidase III and ACE inhibitor
				ACE inhibitor and alpha glucosidase inhibitor
				dipeptidyl peptidase IV inhibitor and antioxidative
				antioxidative
				dipeptidyl peptidase IV inhibitor and alpha glucosidase inhibitor
				dipeptidyl peptidase III inhibitor and aplha glucosidase inhibitor
				dipeptidyl peptidase III and IV inhibitor, ACE inhibitor and alpha glucosidase inhibitor
14	>UniRef100_A0A6A6K508 Uncharacterized protein n=1 Tax=Hevea brasiliensis TaxID=3981 RepID=A0A6A6K508_HEVBR			dipeptidyl peptidase IV inhibitor
	MRGLGLRLLENAQGGAYHGKTASILTDVNNNVIRSADRNRYNDGFSDWLKEQGLSPMEYL			dipeptidyl peptidase IV inhibitor and ACE inhibitor
	KSSTLERFNDDVYSAIARGIPDDLSPGVKKAAEGIAAKFEKALELRKAAANVTRYGHDNV			dipeptidyl peptidase III and IV inhibitor
	KAVLSRGYQTGKFKLSRKSADAVADMQINRALDSTLSSRLSFEKVISPNERQNFIDSLRE			ACE inhibitor
	AGVPEGVIDNFIEGQELDDIAGAISSRAQKSMGINTQAEAGGVRVQDLMKTNVAEIAENY			dipeptidyl peptidase IV inhibitor, ACE inhibitor, alpha glucosidase inhibitor
	GKEAAAGAAMARMGFRTRNEVMAAIDAAERTGRNMGMSAKDAGQEANTLRDSVRLLYGNT			dipeptidyl peptidase III and IV inhibitor and ACE inhibitor
	LDDDPNAAIVKATRRLREVTTITRLNQMGFAQMPEIARAIVKMGIGPVLSGVPALKLFRS			dipeptidyl peptidase IV inhibitor, ACE inhibitor and antioxidative
	KRGRVGGTAQGELLEPELREVEEALGYIGEDNWLNGWATRHDEFNEDPDNVRKLAKIFDN			dipeptidyl peptidase IV inhibitor, ACE inhibitor,Glucose uptake stimulating peptide and antioxidative
	GLAAASRANLVLSGFKHIQGGSEKLVSRSVAIRLKQHLAGERQLPKKDLEEIGLDDAMMG			dipeptidyl peptidase IV inhibitor, ACE inhibitor and Glucose uptake stimulating peptide
	RLKKHFDDNPRYDDFNGKQVRMLNFDKMEPDLKEATAIAIRRMQGRLIQRHFVGDEGTWM			dipeptidyl peptidase III and ACE inhibitor
	NKWWGKAITQFKGFSIVSLEKQLIHDARGDKAQAAMIFGWSAFLAAVAYGAQMKMQSWGR			ACE inhibitor and alpha glucosidase inhibitor
	ADSDKFLEDKFNNQAMAMGVFNKMPQVAAFGLLGDGLATFGLLPDEMMNAPGRSGFRTMG			dipeptidyl peptidase IV inhibitor and antioxidative
	R			antioxidative
				dipeptidyl peptidase IV inhibitor and alpha glucosidase inhibitor
